# Supplementary material for: Revision of the Mesoamerican species of Calolydella Townsend (Diptera: Tachinidae) and description of twenty-three new species reared from caterpillars in Area de Conservación Guanacaste, northwestern Costa Rica
Source: Biodivers Data J. 2018 Feb 2;(6):e11223. doi: 10.3897/BDJ.6.e11223 (PMC5904339; doi:10.3897/BDJ.6.e11223)
Supplement: XML Treatment for Calolydella [file BDJ.6.e11223-treatment1.xml]

<!DOCTYPE tp:taxon-treatment
  PUBLIC "-//TaxonX//DTD Taxonomic Treatment Publishing DTD v0 20100105//EN" "tax-treatment-NSO.dtd">
<tp:taxon-treatment xmlns:tp="http://www.plazi.org/taxpub"><tp:treatment-meta><mixed-citation publication-type="journal"><person-group><name><surname>Fleming</surname><given-names>AJ</given-names></name><name><surname>Wood</surname><given-names>D. Monty</given-names></name><name><surname>Smith</surname><given-names>M. Alex</given-names></name><name><surname>Hallwachs</surname><given-names>Winnie</given-names></name><name><surname>Janzen</surname><given-names>Daniel H</given-names></name></person-group><article-title>Revision of the Mesoamerican species of <italic><tp:taxon-name><tp:taxon-name-part taxon-name-part-type="genus" reg="Calolydella">Calolydella</tp:taxon-name-part></tp:taxon-name></italic> Townsend (<tp:taxon-name><tp:taxon-name-part taxon-name-part-type="order">Diptera</tp:taxon-name-part></tp:taxon-name>: <tp:taxon-name><tp:taxon-name-part taxon-name-part-type="family">Tachinidae</tp:taxon-name-part></tp:taxon-name>) and description of twenty-three new species reared from caterpillars in Area de Conservación Guanacaste, northwestern Costa Rica</article-title><source>Biodivers Data J</source><day>02</day><month>2</month><year>2018</year><volume>2018</volume><issue>6</issue><pub-id pub-id-type="doi">10.3897/BDJ.6.e11223</pub-id></mixed-citation></tp:treatment-meta><tp:nomenclature><tp:taxon-name>
            <tp:taxon-name-part taxon-name-part-type="genus">Calolydella</tp:taxon-name-part>
          </tp:taxon-name><tp:taxon-authority>Townsend, 1927</tp:taxon-authority><tp:nomenclature-citation-list><tp:nomenclature-citation><tp:taxon-name>
                <tp:taxon-name-part taxon-name-part-type="genus" reg="Calolydella">Calolydella</tp:taxon-name-part>
              </tp:taxon-name><comment> Townsend, 1927a: 278. Type-species: <italic><tp:taxon-name><tp:taxon-name-part taxon-name-part-type="genus" reg="Calolydella">Calolydella</tp:taxon-name-part> <tp:taxon-name-part taxon-name-part-type="species" reg="geminata">geminata</tp:taxon-name-part></tp:taxon-name></italic> Townsend, 1927, by original designation.</comment></tp:nomenclature-citation><tp:nomenclature-citation><tp:taxon-name>
                <tp:taxon-name-part taxon-name-part-type="genus" reg="Olindopsis">Olindopsis</tp:taxon-name-part>
              </tp:taxon-name><comment> Townsend, 1927a: 274. Type-species: <italic><tp:taxon-name><tp:taxon-name-part taxon-name-part-type="genus" reg="Olindopsis">Olindopsis</tp:taxon-name-part> <tp:taxon-name-part taxon-name-part-type="species" reg="andinensis">andinensis</tp:taxon-name-part></tp:taxon-name></italic> Townsend, 1927, by original designation. Synonymy proposed by Wood (1985).</comment></tp:nomenclature-citation><tp:nomenclature-citation><tp:taxon-name>
                <tp:taxon-name-part taxon-name-part-type="genus" reg="Pygophorinia">Pygophorinia</tp:taxon-name-part>
              </tp:taxon-name><comment> Townsend, 1927a: 274. Type-species: <italic><tp:taxon-name><tp:taxon-name-part taxon-name-part-type="genus" reg="Pygophorinia">Pygophorinia</tp:taxon-name-part> <tp:taxon-name-part taxon-name-part-type="species" reg="peruviana">peruviana</tp:taxon-name-part></tp:taxon-name></italic> Townsend, 1927, by original designation. Synonymy proposed by Wood (1985).</comment></tp:nomenclature-citation><tp:nomenclature-citation><tp:taxon-name>
                <tp:taxon-name-part taxon-name-part-type="genus" reg="Prodexodes">Prodexodes</tp:taxon-name-part>
              </tp:taxon-name><comment> Townsend, 1927a: 280. Type-species: <italic><tp:taxon-name><tp:taxon-name-part taxon-name-part-type="genus" reg="Prodexodes">Prodexodes</tp:taxon-name-part> <tp:taxon-name-part taxon-name-part-type="species" reg="rufiventris">rufiventris</tp:taxon-name-part></tp:taxon-name></italic> Townsend, 1927, by original designation. Synonymy proposed by Wood (1985).</comment></tp:nomenclature-citation><tp:nomenclature-citation><tp:taxon-name>
                <tp:taxon-name-part taxon-name-part-type="genus">Calolydella</tp:taxon-name-part>
              </tp:taxon-name><tp:type-species><tp:taxon-name><tp:taxon-name-part taxon-name-part-type="genus">Calolydella</tp:taxon-name-part> <tp:taxon-name-part taxon-name-part-type="species">geminata</tp:taxon-name-part></tp:taxon-name></tp:type-species><comment> Townsend, 1927</comment></tp:nomenclature-citation></tp:nomenclature-citation-list></tp:nomenclature><tp:treatment-sec sec-type="Description"><title>Description</title><p><italic><tp:taxon-name><tp:taxon-name-part taxon-name-part-type="genus" reg="Calolydella">Calolydella</tp:taxon-name-part></tp:taxon-name></italic> belongs to the tribe <tp:taxon-name><tp:taxon-name-part taxon-name-part-type="tribe">Blondeliini</tp:taxon-name-part></tp:taxon-name>. <xref ref-type="bibr" rid="B3334037">Wood (1985)</xref> defined the tribe by thethe following combination of character states: prosternum setose; first postsutural supra-alar seta smaller than first postsutural dorsocentral seta; bend of vein M rounded, obtuse; subapical scutellar setae long, stout, and divergent, their bases situated close together; wing veins R<sub>4+5</sub> and M ending at or near wing tip; often elongate and narrow body plan; mid-dorsal depression of syntergite 1+2 (ST1+2) rarely reaching hind margin of syntergite; mid tibia, in many genera, with a single long anterodorsal seta.</p><p>The following redescription applies to both males and females of <italic><tp:taxon-name><tp:taxon-name-part taxon-name-part-type="genus" reg="Calolydella">Calolydella</tp:taxon-name-part></tp:taxon-name></italic>; any differences between the sexes are noted. <bold>Head</bold>: males lacking proclinate orbital setae, females with 2 pairs of proclinate orbital setae; first reclinate orbital seta either equal to or longer than uppermost frontal seta; ocellar setae long; eye bare, if haired then hairs minute and inconspicuous; parafacial bare; facial margin level with vibrissa and not visible in profile, with a few small supra-vibrissal setae; subvibrissal ridge short, with three or fewer setae; margin of postgena straight or slightly convex anteriorly, genal dilation weak or absent; palps normally slender and yellow, some species with black or inflated palps; postpedicel of similar length in both sexes; arista minutely pubescent, slightly thickened at base. <bold>Thorax</bold>: prosternum setose; proepisternum bare; postpronotum with 2–4 setae in a narrow triangle or a straight line (rarely inner basal seta absent); acrostichal setae 1–3:3–4; dorsocentral setae 1–3:2–3; intra-alar setae 1–3:2–3; supra-alar setae 1–2:3; katepisternal setae 2–3 [<xref ref-type="bibr" rid="B3334037">Wood (1985)</xref> described the genus as having three katepisternal setae; however, we show that this trait can vary in females]; lateral scutellar setae shorter than subapical setae and curved medially; fore tibia with one posterior seta; mid tibia with one anterodorsal seta; wings ranging from smoky gray to pale translucent brown; wing vein R<sub>4+5</sub> with 2–7 setulae dorsally at base, these sometimes extending to crossvein R-M. <bold>Abdomen</bold>: ST1+2 with one pair of median marginal setae, mid-dorsal depression not extending to hind margin of syntergite; 3rd and 4th abdominal tergites with 1–2 pairs of discal setae. Abdominal tergites marginally banded with gold pollinosity; in some species banding interrupted by a dark median stripe; male abdomen elongated, conical, tapering to a sharp point; in females, abdomen rounded and downwardly curved; in some species the coloration and pattern of pollinosity are sexually dimorphic.</p><p>
            <bold>Other species included in <italic><tp:taxon-name><tp:taxon-name-part taxon-name-part-type="genus" reg="Calolydella">Calolydella</tp:taxon-name-part></tp:taxon-name></italic> Townsend</bold>
          </p><p><italic><tp:taxon-name><tp:taxon-name-part taxon-name-part-type="genus" reg="Olindopsis"/><tp:taxon-name-part taxon-name-part-type="species" reg="andinensis">andinensis</tp:taxon-name-part></tp:taxon-name></italic> Townsend, 1927: 339 (<italic><tp:taxon-name><tp:taxon-name-part taxon-name-part-type="genus" reg="Olindopsis">Olindopsis</tp:taxon-name-part></tp:taxon-name></italic>). Holotype female (USNM), by original designation [examined by DMW]. Type locality: Peru, Cordillera Oriental, near Tabalosas, 3000ft.</p><p><italic><tp:taxon-name><tp:taxon-name-part taxon-name-part-type="genus" reg="Calolydella"/><tp:taxon-name-part taxon-name-part-type="species" reg="blandita">blandita</tp:taxon-name-part></tp:taxon-name></italic> Wulp, 1890: 142 (<italic><tp:taxon-name><tp:taxon-name-part taxon-name-part-type="genus" reg="Hypostena">Hypostena</tp:taxon-name-part></tp:taxon-name></italic>). Lectotype male (NHMUK), by fixation of Wood (1985:28). Type locality: Mexico, Guerrero, Sierra de las Aguas Escondidas, 7000ft.</p><p><italic><tp:taxon-name><tp:taxon-name-part taxon-name-part-type="genus" reg="Meigenia"/><tp:taxon-name-part taxon-name-part-type="species" reg="cingulata">cingulata</tp:taxon-name-part></tp:taxon-name></italic> Schiner, 1868: 327 (<italic><tp:taxon-name><tp:taxon-name-part taxon-name-part-type="genus" reg="Meigenia">Meigenia</tp:taxon-name-part></tp:taxon-name></italic>). Holotype male (NMW), by original designation [examined by DMW]. Type locality: Brazil.</p><p><italic><tp:taxon-name><tp:taxon-name-part taxon-name-part-type="genus" reg="Calolydella"/><tp:taxon-name-part taxon-name-part-type="species" reg="cylindriventris">cylindriventris</tp:taxon-name-part></tp:taxon-name></italic> Wulp, 1890: 145 (<italic><tp:taxon-name><tp:taxon-name-part taxon-name-part-type="genus" reg="Hypostena">Hypostena</tp:taxon-name-part></tp:taxon-name></italic>). Lectotype male (NHMUK), by fixation of Wood (1985:28). Type locality: Mexico, Guerrero, Sierra de las Aguas Escondidas, 7000ft.</p><p><italic><tp:taxon-name><tp:taxon-name-part taxon-name-part-type="genus" reg="Calolydella"/><tp:taxon-name-part taxon-name-part-type="species" reg="geminata">geminata</tp:taxon-name-part></tp:taxon-name></italic> Townsend, 1927: 293 (<italic><tp:taxon-name><tp:taxon-name-part taxon-name-part-type="genus" reg="Calolydella">Calolydella</tp:taxon-name-part></tp:taxon-name></italic>). Multiple syntypes (USNM) [1 female and several males examined by DMW]. Type locality: Brazil, São Paulo, Itaquaquecetuba.</p><p><italic><tp:taxon-name><tp:taxon-name-part taxon-name-part-type="genus" reg="Calolydella"/><tp:taxon-name-part taxon-name-part-type="species" reg="gentica">gentica</tp:taxon-name-part></tp:taxon-name></italic> Walker, 1860: 302 (<italic><tp:taxon-name><tp:taxon-name-part taxon-name-part-type="genus" reg="Masicera">Masicera</tp:taxon-name-part></tp:taxon-name></italic>). Lectotype male (NHMUK), by fixation of Wood (1985:28) (examination of “Holotype: ♂” from Mexico in NHMUK is regarded as a lectotype fixation [JE O'Hara, pers. comm.]) [examined by DMW]. Type locality: Mexico.</p><p><italic><tp:taxon-name><tp:taxon-name-part taxon-name-part-type="genus" reg="Calolydella"/><tp:taxon-name-part taxon-name-part-type="species" reg="lathami">lathami</tp:taxon-name-part></tp:taxon-name></italic> Curran, 1925: 284 (<italic><tp:taxon-name><tp:taxon-name-part taxon-name-part-type="genus" reg="Lydella">Lydella</tp:taxon-name-part></tp:taxon-name></italic>). Holotype male (CNC), by original designation [examined by DMW]. Type locality: USA, New York, Long Island, Greenpoint.</p><p><italic><tp:taxon-name><tp:taxon-name-part taxon-name-part-type="genus" reg="Hypostena"/><tp:taxon-name-part taxon-name-part-type="species" reg="leucophaea">leucophaea</tp:taxon-name-part></tp:taxon-name></italic> Wulp, 1890: 141 (<italic><tp:taxon-name><tp:taxon-name-part taxon-name-part-type="genus" reg="Hypostena">Hypostena</tp:taxon-name-part></tp:taxon-name></italic>). Lectotype female (NHMUK), by fixation of Wood (1985:28). Type locality: Mexico, Guerrero, Sierra de las Aguas Escondidas, 9500ft.</p><p><italic><tp:taxon-name><tp:taxon-name-part taxon-name-part-type="genus" reg="Pygophorinia"/><tp:taxon-name-part taxon-name-part-type="species" reg="peruviana">peruviana</tp:taxon-name-part></tp:taxon-name></italic> Townsend, 1927: 355 (<italic><tp:taxon-name><tp:taxon-name-part taxon-name-part-type="genus" reg="Pygophorinia">Pygophorinia</tp:taxon-name-part></tp:taxon-name></italic>). Holotype female (USNM), by original designation [examined by DMW]. Type locality: Peru, [Puno], Casahuiri.</p><p><italic><tp:taxon-name><tp:taxon-name-part taxon-name-part-type="genus" reg="Lydella"/><tp:taxon-name-part taxon-name-part-type="species" reg="frugale">frugale</tp:taxon-name-part></tp:taxon-name></italic> Curran, 1934: 511 (<italic><tp:taxon-name><tp:taxon-name-part taxon-name-part-type="genus" reg="Lydella">Lydella</tp:taxon-name-part></tp:taxon-name></italic>). Holotype female (AMNH), by original designation [examined by DMW]. Type locality: Guyana, Bartica, Kartabo. <bold>Syn n., comb. n.</bold></p><p><italic><tp:taxon-name><tp:taxon-name-part taxon-name-part-type="genus" reg="Prodexodes"/><tp:taxon-name-part taxon-name-part-type="species" reg="rufiventris">rufiventris</tp:taxon-name-part></tp:taxon-name></italic> Townsend, 1927: 350 (<italic><tp:taxon-name><tp:taxon-name-part taxon-name-part-type="genus" reg="Prodexodes">Prodexodes</tp:taxon-name-part></tp:taxon-name></italic>). Holotype male (USNM), by original designation [examined by DMW]. Type locality: Brazil, Sao Paulo, Itaquaquecetuba.</p><p><italic><tp:taxon-name><tp:taxon-name-part taxon-name-part-type="genus" reg="Calolydella"/><tp:taxon-name-part taxon-name-part-type="species" reg="summatis">summatis</tp:taxon-name-part></tp:taxon-name></italic> Reinhard, 1974: 1158 (<italic><tp:taxon-name><tp:taxon-name-part taxon-name-part-type="genus" reg="Calolydella">Calolydella</tp:taxon-name-part></tp:taxon-name></italic>). Holotype male (CNC), by original designation [examined by DMW]. Type locality: Mexico, Durango, 14 miles southwest of El Salto, 8000ft.</p><p><italic><tp:taxon-name><tp:taxon-name-part taxon-name-part-type="genus" reg="Calolydella"/><tp:taxon-name-part taxon-name-part-type="species" reg="triangulifera">triangulifera</tp:taxon-name-part></tp:taxon-name></italic> Bigot, 1889: 268 (<italic><tp:taxon-name><tp:taxon-name-part taxon-name-part-type="genus" reg="Homodexia">Homodexia</tp:taxon-name-part></tp:taxon-name></italic>). Holotype male (NHMUK), by monotypy [examined by DMW]. Type locality: Mexico.</p><p><italic>pictigaster</italic> Bigot, 1889: 261 (<italic><tp:taxon-name><tp:taxon-name-part taxon-name-part-type="genus" reg="Ceromasia">Ceromasia</tp:taxon-name-part></tp:taxon-name></italic>). Holotype female (NHMUK), by monotypy [examined by DMW]. Type locality: Mexico (NHUMK).</p><p><italic><tp:taxon-name><tp:taxon-name-part taxon-name-part-type="genus" reg="Calolydella"/><tp:taxon-name-part taxon-name-part-type="species" reg="trifasciata">trifasciata</tp:taxon-name-part></tp:taxon-name></italic> Walker, 1837: 350 (<italic><tp:taxon-name><tp:taxon-name-part taxon-name-part-type="genus" reg="Tachina">Tachina</tp:taxon-name-part></tp:taxon-name></italic>). Lectotype female (NHMUK), by fixation of Wood (1985:29) (examination of “Holotype: ♀” from South America in NHMUK is regarded as a lectotype fixation [JE O'Hara, pers. comm.]) [examined by DMW]. Type locality: South America, precise locality uncertain (<xref ref-type="bibr" rid="B3538850">Austen 1907</xref>).</p><p><italic>quadrivittata</italic> Bigot, 1889: 261 (<italic><tp:taxon-name><tp:taxon-name-part taxon-name-part-type="genus" reg="Ceromasia">Ceromasia</tp:taxon-name-part></tp:taxon-name></italic>). Holotype male (NHMUK) [published as female], by monotypy [examined by DMW]. Type locality: Mexico.</p><p><italic>quadristriata</italic> Wulp, 1890: 146 (<italic><tp:taxon-name><tp:taxon-name-part taxon-name-part-type="genus" reg="Hypostena">Hypostena</tp:taxon-name-part></tp:taxon-name></italic>). Holotype male (NHMUK), by original designation [examined by DMW]. Type locality: Costa Rica, Volcán de Irazu, 6000ft.</p></tp:treatment-sec><tp:treatment-sec sec-type="Diagnosis"><title>Diagnosis</title><p><italic><tp:taxon-name><tp:taxon-name-part taxon-name-part-type="genus" reg="Calolydella">Calolydella</tp:taxon-name-part></tp:taxon-name></italic> are slender-bodied flies characterized by an abdomen longer than it is wide, with bold abdominal markings of yellow-gold pollinose stripes on a black background. According to <xref ref-type="bibr" rid="B3334037">Wood (1985)</xref>, they lack distinctive chaetotactic characters and are difficult to characterize to genus except by their general appearance. <xref ref-type="bibr" rid="B3334037">Wood (1985)</xref> suggested the presence of only two pairs of presutural acrostichal setae as a diagnostic character; however, our current examination of this trait suggests that it varies among species, as does the rest of the thoracic chaetotaxy. Sternite 5 with only short hair-like setae, all more or less equal in size. Sternites 6 and 7 of female larger and more heavily sclerotized.</p></tp:treatment-sec><tp:treatment-sec sec-type="Distribution"><title>Distribution</title><p>Essentially a Neotropical genus save for one species, <italic><tp:taxon-name><tp:taxon-name-part taxon-name-part-type="genus" reg="Calolydella">Calolydella</tp:taxon-name-part> <tp:taxon-name-part taxon-name-part-type="species" reg="lathami">lathami</tp:taxon-name-part></tp:taxon-name></italic>, which is present in the eastern USA and adjacent Canada.</p></tp:treatment-sec><tp:treatment-sec sec-type="Ecology"><title>Ecology</title><p>All species of <italic><tp:taxon-name><tp:taxon-name-part taxon-name-part-type="genus" reg="Calolydella">Calolydella</tp:taxon-name-part></tp:taxon-name></italic> are parasitoids of <tp:taxon-name><tp:taxon-name-part taxon-name-part-type="order">Lepidoptera</tp:taxon-name-part></tp:taxon-name> larvae in the families <tp:taxon-name><tp:taxon-name-part taxon-name-part-type="family">Crambidae</tp:taxon-name-part></tp:taxon-name>, <tp:taxon-name><tp:taxon-name-part taxon-name-part-type="family">Erebidae</tp:taxon-name-part></tp:taxon-name>, <tp:taxon-name><tp:taxon-name-part taxon-name-part-type="family">Geometridae</tp:taxon-name-part></tp:taxon-name>, <tp:taxon-name><tp:taxon-name-part taxon-name-part-type="family">Hesperiidae</tp:taxon-name-part></tp:taxon-name>, <tp:taxon-name><tp:taxon-name-part taxon-name-part-type="family">Lycaenidae</tp:taxon-name-part></tp:taxon-name>, <tp:taxon-name><tp:taxon-name-part taxon-name-part-type="family">Notodontidae</tp:taxon-name-part></tp:taxon-name>, <tp:taxon-name><tp:taxon-name-part taxon-name-part-type="family">Nymphalidae</tp:taxon-name-part></tp:taxon-name>, <tp:taxon-name><tp:taxon-name-part taxon-name-part-type="family">Pieridae</tp:taxon-name-part></tp:taxon-name>, <tp:taxon-name><tp:taxon-name-part taxon-name-part-type="family">Riodinidae</tp:taxon-name-part></tp:taxon-name>, and <tp:taxon-name><tp:taxon-name-part taxon-name-part-type="family">Sphingidae</tp:taxon-name-part></tp:taxon-name>.</p></tp:treatment-sec><ref-list><ref id="B3334037"><element-citation xmlns:xlink="http://www.w3.org/1999/xlink" publication-type="article" xlink:type="simple"><person-group person-group-type="author"><name name-style="western"><surname>Wood</surname><given-names>D. M.</given-names></name></person-group><year>1985</year><article-title>A taxonomic conspectus of the <tp:taxon-name><tp:taxon-name-part taxon-name-part-type="tribe">Blondeliini</tp:taxon-name-part></tp:taxon-name> of North and Central America and the West Indies (<tp:taxon-name><tp:taxon-name-part taxon-name-part-type="order">Diptera</tp:taxon-name-part></tp:taxon-name>: <tp:taxon-name><tp:taxon-name-part taxon-name-part-type="family">Tachinidae</tp:taxon-name-part></tp:taxon-name>)</article-title><source>Memoirs of the Entomological Society of Canada</source><volume>117</volume><issue>132</issue><fpage>1</fpage><lpage>130</lpage><uri xlink:type="simple">http://dx.doi.org/10.4039/entm117132fv</uri><pub-id pub-id-type="doi">10.4039/entm117132fv</pub-id></element-citation></ref><ref id="B3538850"><element-citation xmlns:xlink="http://www.w3.org/1999/xlink" publication-type="article" xlink:type="simple"><person-group person-group-type="author"><name name-style="western"><surname>Austen</surname><given-names>Ernest E.</given-names></name></person-group><year>1907</year><article-title>The synonymy and generic position of certain species of <tp:taxon-name><tp:taxon-name-part taxon-name-part-type="family">Muscidae</tp:taxon-name-part></tp:taxon-name> (sens. lat.) in the collection of the British Museum, described by the late Francis Walker</article-title><source>The annals and magazine of natural history including zoology, botany and geology</source><volume>XIX</volume><fpage>326</fpage></element-citation></ref></ref-list></tp:taxon-treatment>
