# Supplementary material for: Revision of the Mesoamerican species of Calolydella Townsend (Diptera: Tachinidae) and description of twenty-three new species reared from caterpillars in Area de Conservación Guanacaste, northwestern Costa Rica
Source: Biodivers Data J. 2018 Feb 2;(6):e11223. doi: 10.3897/BDJ.6.e11223 (PMC5904339; doi:10.3897/BDJ.6.e11223)
Supplement: XML Treatment for Calolydella bifissus [file BDJ.6.e11223-treatment7.xml]

<!DOCTYPE tp:taxon-treatment
  PUBLIC "-//TaxonX//DTD Taxonomic Treatment Publishing DTD v0 20100105//EN" "tax-treatment-NSO.dtd">
<tp:taxon-treatment xmlns:tp="http://www.plazi.org/taxpub"><tp:treatment-meta><mixed-citation publication-type="journal"><person-group><name><surname>Fleming</surname><given-names>AJ</given-names></name><name><surname>Wood</surname><given-names>D. Monty</given-names></name><name><surname>Smith</surname><given-names>M. Alex</given-names></name><name><surname>Hallwachs</surname><given-names>Winnie</given-names></name><name><surname>Janzen</surname><given-names>Daniel H</given-names></name></person-group><article-title>Revision of the Mesoamerican species of <italic><tp:taxon-name><tp:taxon-name-part taxon-name-part-type="genus" reg="Calolydella">Calolydella</tp:taxon-name-part></tp:taxon-name></italic> Townsend (<tp:taxon-name><tp:taxon-name-part taxon-name-part-type="order">Diptera</tp:taxon-name-part></tp:taxon-name>: <tp:taxon-name><tp:taxon-name-part taxon-name-part-type="family">Tachinidae</tp:taxon-name-part></tp:taxon-name>) and description of twenty-three new species reared from caterpillars in Area de Conservación Guanacaste, northwestern Costa Rica</article-title><source>Biodivers Data J</source><day>02</day><month>2</month><year>2018</year><volume>2018</volume><issue>6</issue><pub-id pub-id-type="doi">10.3897/BDJ.6.e11223</pub-id></mixed-citation></tp:treatment-meta><tp:nomenclature><tp:taxon-name><tp:taxon-name-part taxon-name-part-type="genus">Calolydella</tp:taxon-name-part> <tp:taxon-name-part taxon-name-part-type="species">bifissus</tp:taxon-name-part><object-id xmlns:xlink="http://www.w3.org/1999/xlink" content-type="zoobank" xlink:type="simple" object-id-type="ZooBank">urn:lsid:zoobank.org:act:11FFAD38-EC3E-48AD-81FB-6F45B23276DE</object-id></tp:taxon-name><tp:taxon-authority>Fleming &amp; Wood</tp:taxon-authority><tp:taxon-status xmlns:xlink="http://www.w3.org/1999/xlink" xlink:type="simple">sp. n.</tp:taxon-status></tp:nomenclature><tp:treatment-sec sec-type="materials"><title>Materials</title><list list-type="alpha-lower" list-content="occurrences"><list-item><p><bold>Type status:</bold> <named-content xmlns:xlink="http://www.w3.org/1999/xlink" content-type="dwc:typeStatus" xlink:type="simple">Holotype</named-content>. <bold>Occurrence:</bold> occurrenceDetails: <named-content xmlns:xlink="http://www.w3.org/1999/xlink" content-type="dwc:occurrenceDetails" xlink:type="simple">http://janzen.sas.upenn.edu</named-content>; catalogNumber: <named-content xmlns:xlink="http://www.w3.org/1999/xlink" content-type="dwc:catalogNumber" xlink:type="simple">DHJPAR0017132</named-content>; recordedBy: <named-content xmlns:xlink="http://www.w3.org/1999/xlink" content-type="dwc:recordedBy" xlink:type="simple">D.H. Janzen, W. Hallwachs &amp; Jose Perez</named-content>; individualID: <named-content xmlns:xlink="http://www.w3.org/1999/xlink" content-type="dwc:individualID" xlink:type="simple">DHJPAR0017132</named-content>; individualCount: <named-content xmlns:xlink="http://www.w3.org/1999/xlink" content-type="dwc:individualCount" xlink:type="simple">1</named-content>; sex: <named-content xmlns:xlink="http://www.w3.org/1999/xlink" content-type="dwc:sex" xlink:type="simple">M</named-content>; lifeStage: <named-content xmlns:xlink="http://www.w3.org/1999/xlink" content-type="dwc:lifeStage" xlink:type="simple">adult</named-content>; preparations: <named-content xmlns:xlink="http://www.w3.org/1999/xlink" content-type="dwc:preparations" xlink:type="simple">pinned</named-content>; otherCatalogNumbers: <named-content xmlns:xlink="http://www.w3.org/1999/xlink" content-type="dwc:otherCatalogNumbers" xlink:type="simple">07-SRNP-40315, BOLD:AAA1939, ASTAP570-07</named-content>; <bold>Taxon:</bold> scientificName: <named-content xmlns:xlink="http://www.w3.org/1999/xlink" content-type="dwc:scientificName" xlink:type="simple"><tp:taxon-name><tp:taxon-name-part taxon-name-part-type="genus" reg="Calolydella">Calolydella</tp:taxon-name-part> <tp:taxon-name-part taxon-name-part-type="species" reg="bifissus">bifissus</tp:taxon-name-part></tp:taxon-name></named-content>; phylum: <named-content xmlns:xlink="http://www.w3.org/1999/xlink" content-type="dwc:phylum" xlink:type="simple"><tp:taxon-name><tp:taxon-name-part taxon-name-part-type="phylum">Arthropoda</tp:taxon-name-part></tp:taxon-name></named-content>; class: <named-content xmlns:xlink="http://www.w3.org/1999/xlink" content-type="dwc:class" xlink:type="simple"><tp:taxon-name><tp:taxon-name-part taxon-name-part-type="class">Insecta</tp:taxon-name-part></tp:taxon-name></named-content>; order: <named-content xmlns:xlink="http://www.w3.org/1999/xlink" content-type="dwc:order" xlink:type="simple"><tp:taxon-name><tp:taxon-name-part taxon-name-part-type="order">Diptera</tp:taxon-name-part></tp:taxon-name></named-content>; family: <named-content xmlns:xlink="http://www.w3.org/1999/xlink" content-type="dwc:family" xlink:type="simple"><tp:taxon-name><tp:taxon-name-part taxon-name-part-type="family">Tachinidae</tp:taxon-name-part></tp:taxon-name></named-content>; genus: <named-content xmlns:xlink="http://www.w3.org/1999/xlink" content-type="dwc:genus" xlink:type="simple"><tp:taxon-name><tp:taxon-name-part taxon-name-part-type="genus">Calolydella</tp:taxon-name-part></tp:taxon-name></named-content>; specificEpithet: <named-content xmlns:xlink="http://www.w3.org/1999/xlink" content-type="dwc:specificEpithet" xlink:type="simple"><tp:taxon-name><tp:taxon-name-part taxon-name-part-type="genus" reg="Calolydella"/><tp:taxon-name-part taxon-name-part-type="species" reg="bifissus">bifissus</tp:taxon-name-part></tp:taxon-name></named-content>; scientificNameAuthorship: <named-content xmlns:xlink="http://www.w3.org/1999/xlink" content-type="dwc:scientificNameAuthorship" xlink:type="simple">Fleming &amp; Wood, 2016</named-content>; <bold>Location:</bold> continent: <named-content xmlns:xlink="http://www.w3.org/1999/xlink" content-type="dwc:continent" xlink:type="simple">Central America</named-content>; country: <named-content xmlns:xlink="http://www.w3.org/1999/xlink" content-type="dwc:country" xlink:type="simple">Costa Rica</named-content>; countryCode: <named-content xmlns:xlink="http://www.w3.org/1999/xlink" content-type="dwc:countryCode" xlink:type="simple">CR</named-content>; stateProvince: <named-content xmlns:xlink="http://www.w3.org/1999/xlink" content-type="dwc:stateProvince" xlink:type="simple">Alajuela</named-content>; county: <named-content xmlns:xlink="http://www.w3.org/1999/xlink" content-type="dwc:county" xlink:type="simple">Sector Rincon Rain Forest</named-content>; locality: <named-content xmlns:xlink="http://www.w3.org/1999/xlink" content-type="dwc:locality" xlink:type="simple">Area de Conservacion Guanacaste</named-content>; verbatimLocality: <named-content xmlns:xlink="http://www.w3.org/1999/xlink" content-type="dwc:verbatimLocality" xlink:type="simple">Rio Francia Arriba</named-content>; verbatimElevation: <named-content xmlns:xlink="http://www.w3.org/1999/xlink" content-type="dwc:verbatimElevation" xlink:type="simple">400</named-content>; verbatimLatitude: <named-content xmlns:xlink="http://www.w3.org/1999/xlink" content-type="dwc:verbatimLatitude" xlink:type="simple">10.8967</named-content>; verbatimLongitude: <named-content xmlns:xlink="http://www.w3.org/1999/xlink" content-type="dwc:verbatimLongitude" xlink:type="simple">-85.29</named-content>; verbatimCoordinateSystem: <named-content xmlns:xlink="http://www.w3.org/1999/xlink" content-type="dwc:verbatimCoordinateSystem" xlink:type="simple">Decimal</named-content>; <bold>Identification:</bold> identifiedBy: <named-content xmlns:xlink="http://www.w3.org/1999/xlink" content-type="dwc:identifiedBy" xlink:type="simple">AJ Fleming</named-content>; dateIdentified: <named-content xmlns:xlink="http://www.w3.org/1999/xlink" content-type="dwc:dateIdentified" xlink:type="simple">2016</named-content>; <bold>Event:</bold> samplingProtocol: <named-content xmlns:xlink="http://www.w3.org/1999/xlink" content-type="dwc:samplingProtocol" xlink:type="simple">Reared from the larva of the <tp:taxon-name><tp:taxon-name-part taxon-name-part-type="family">nymphalidae</tp:taxon-name-part></tp:taxon-name> butterfly, <tp:taxon-name><tp:taxon-name-part taxon-name-part-type="genus" reg="Dircenna">Dircenna</tp:taxon-name-part></tp:taxon-name> klugii</named-content>; verbatimEventDate: <named-content xmlns:xlink="http://www.w3.org/1999/xlink" content-type="dwc:verbatimEventDate" xlink:type="simple">20-Feb-2007</named-content>; <bold>Record Level:</bold> language: <named-content xmlns:xlink="http://www.w3.org/1999/xlink" content-type="dwc:language" xlink:type="simple">en</named-content>; institutionCode: <named-content xmlns:xlink="http://www.w3.org/1999/xlink" content-type="dwc:institutionCode" xlink:type="simple">CNC</named-content>; collectionCode: <named-content xmlns:xlink="http://www.w3.org/1999/xlink" content-type="dwc:collectionCode" xlink:type="simple">Insects</named-content>; basisOfRecord: <named-content xmlns:xlink="http://www.w3.org/1999/xlink" content-type="dwc:basisOfRecord" xlink:type="simple">Pinned Specimen</named-content></p></list-item><list-item><p><bold>Type status:</bold> <named-content xmlns:xlink="http://www.w3.org/1999/xlink" content-type="dwc:typeStatus" xlink:type="simple">Paratype</named-content>. <bold>Occurrence:</bold> occurrenceDetails: <named-content xmlns:xlink="http://www.w3.org/1999/xlink" content-type="dwc:occurrenceDetails" xlink:type="simple">http://janzen.sas.upenn.edu</named-content>; catalogNumber: <named-content xmlns:xlink="http://www.w3.org/1999/xlink" content-type="dwc:catalogNumber" xlink:type="simple">DHJPAR0036636</named-content>; recordedBy: <named-content xmlns:xlink="http://www.w3.org/1999/xlink" content-type="dwc:recordedBy" xlink:type="simple">D.H. Janzen, W. Hallwachs &amp; Manuel Pereira</named-content>; individualID: <named-content xmlns:xlink="http://www.w3.org/1999/xlink" content-type="dwc:individualID" xlink:type="simple">DHJPAR0036636</named-content>; individualCount: <named-content xmlns:xlink="http://www.w3.org/1999/xlink" content-type="dwc:individualCount" xlink:type="simple">1</named-content>; sex: <named-content xmlns:xlink="http://www.w3.org/1999/xlink" content-type="dwc:sex" xlink:type="simple">M</named-content>; lifeStage: <named-content xmlns:xlink="http://www.w3.org/1999/xlink" content-type="dwc:lifeStage" xlink:type="simple">adult</named-content>; preparations: <named-content xmlns:xlink="http://www.w3.org/1999/xlink" content-type="dwc:preparations" xlink:type="simple">pinned</named-content>; otherCatalogNumbers: <named-content xmlns:xlink="http://www.w3.org/1999/xlink" content-type="dwc:otherCatalogNumbers" xlink:type="simple">09-SRNP-36303, BOLD:AAA1939, ASHYE1547-09</named-content>; <bold>Taxon:</bold> scientificName: <named-content xmlns:xlink="http://www.w3.org/1999/xlink" content-type="dwc:scientificName" xlink:type="simple"><tp:taxon-name><tp:taxon-name-part taxon-name-part-type="genus" reg="Calolydella">Calolydella</tp:taxon-name-part> <tp:taxon-name-part taxon-name-part-type="species" reg="bifissus">bifissus</tp:taxon-name-part></tp:taxon-name></named-content>; phylum: <named-content xmlns:xlink="http://www.w3.org/1999/xlink" content-type="dwc:phylum" xlink:type="simple"><tp:taxon-name><tp:taxon-name-part taxon-name-part-type="phylum">Arthropoda</tp:taxon-name-part></tp:taxon-name></named-content>; class: <named-content xmlns:xlink="http://www.w3.org/1999/xlink" content-type="dwc:class" xlink:type="simple"><tp:taxon-name><tp:taxon-name-part taxon-name-part-type="class">Insecta</tp:taxon-name-part></tp:taxon-name></named-content>; order: <named-content xmlns:xlink="http://www.w3.org/1999/xlink" content-type="dwc:order" xlink:type="simple"><tp:taxon-name><tp:taxon-name-part taxon-name-part-type="order">Diptera</tp:taxon-name-part></tp:taxon-name></named-content>; family: <named-content xmlns:xlink="http://www.w3.org/1999/xlink" content-type="dwc:family" xlink:type="simple"><tp:taxon-name><tp:taxon-name-part taxon-name-part-type="family">Tachinidae</tp:taxon-name-part></tp:taxon-name></named-content>; genus: <named-content xmlns:xlink="http://www.w3.org/1999/xlink" content-type="dwc:genus" xlink:type="simple"><tp:taxon-name><tp:taxon-name-part taxon-name-part-type="genus">Calolydella</tp:taxon-name-part></tp:taxon-name></named-content>; specificEpithet: <named-content xmlns:xlink="http://www.w3.org/1999/xlink" content-type="dwc:specificEpithet" xlink:type="simple"><tp:taxon-name><tp:taxon-name-part taxon-name-part-type="genus" reg="Calolydella"/><tp:taxon-name-part taxon-name-part-type="species" reg="bifissus">bifissus</tp:taxon-name-part></tp:taxon-name></named-content>; scientificNameAuthorship: <named-content xmlns:xlink="http://www.w3.org/1999/xlink" content-type="dwc:scientificNameAuthorship" xlink:type="simple">Fleming &amp; Wood, 2016</named-content>; <bold>Location:</bold> continent: <named-content xmlns:xlink="http://www.w3.org/1999/xlink" content-type="dwc:continent" xlink:type="simple">Central America</named-content>; country: <named-content xmlns:xlink="http://www.w3.org/1999/xlink" content-type="dwc:country" xlink:type="simple">Costa Rica</named-content>; countryCode: <named-content xmlns:xlink="http://www.w3.org/1999/xlink" content-type="dwc:countryCode" xlink:type="simple">CR</named-content>; stateProvince: <named-content xmlns:xlink="http://www.w3.org/1999/xlink" content-type="dwc:stateProvince" xlink:type="simple">Guanacaste</named-content>; county: <named-content xmlns:xlink="http://www.w3.org/1999/xlink" content-type="dwc:county" xlink:type="simple">Sector Cacao</named-content>; locality: <named-content xmlns:xlink="http://www.w3.org/1999/xlink" content-type="dwc:locality" xlink:type="simple">Area de Conservacion Guanacaste</named-content>; verbatimLocality: <named-content xmlns:xlink="http://www.w3.org/1999/xlink" content-type="dwc:verbatimLocality" xlink:type="simple">Estacion Cacao</named-content>; verbatimElevation: <named-content xmlns:xlink="http://www.w3.org/1999/xlink" content-type="dwc:verbatimElevation" xlink:type="simple">1150</named-content>; verbatimLatitude: <named-content xmlns:xlink="http://www.w3.org/1999/xlink" content-type="dwc:verbatimLatitude" xlink:type="simple">10.9269</named-content>; verbatimLongitude: <named-content xmlns:xlink="http://www.w3.org/1999/xlink" content-type="dwc:verbatimLongitude" xlink:type="simple">-85.4682</named-content>; verbatimCoordinateSystem: <named-content xmlns:xlink="http://www.w3.org/1999/xlink" content-type="dwc:verbatimCoordinateSystem" xlink:type="simple">Decimal</named-content>; <bold>Identification:</bold> identifiedBy: <named-content xmlns:xlink="http://www.w3.org/1999/xlink" content-type="dwc:identifiedBy" xlink:type="simple">AJ Fleming</named-content>; dateIdentified: <named-content xmlns:xlink="http://www.w3.org/1999/xlink" content-type="dwc:dateIdentified" xlink:type="simple">2016</named-content>; <bold>Event:</bold> samplingProtocol: <named-content xmlns:xlink="http://www.w3.org/1999/xlink" content-type="dwc:samplingProtocol" xlink:type="simple">Reared from the larva of the <tp:taxon-name><tp:taxon-name-part taxon-name-part-type="family">geometridae</tp:taxon-name-part></tp:taxon-name> moth, <tp:taxon-name><tp:taxon-name-part taxon-name-part-type="genus" reg="Phyllodonta">Phyllodonta</tp:taxon-name-part> <tp:taxon-name-part taxon-name-part-type="species" reg="latrata">latrata</tp:taxon-name-part></tp:taxon-name></named-content>; verbatimEventDate: <named-content xmlns:xlink="http://www.w3.org/1999/xlink" content-type="dwc:verbatimEventDate" xlink:type="simple">19-Jul-2009</named-content>; <bold>Record Level:</bold> language: <named-content xmlns:xlink="http://www.w3.org/1999/xlink" content-type="dwc:language" xlink:type="simple">en</named-content>; institutionCode: <named-content xmlns:xlink="http://www.w3.org/1999/xlink" content-type="dwc:institutionCode" xlink:type="simple">CNC</named-content>; collectionCode: <named-content xmlns:xlink="http://www.w3.org/1999/xlink" content-type="dwc:collectionCode" xlink:type="simple">Insects</named-content>; basisOfRecord: <named-content xmlns:xlink="http://www.w3.org/1999/xlink" content-type="dwc:basisOfRecord" xlink:type="simple">Pinned Specimen</named-content></p></list-item><list-item><p><bold>Type status:</bold> <named-content xmlns:xlink="http://www.w3.org/1999/xlink" content-type="dwc:typeStatus" xlink:type="simple">Paratype</named-content>. <bold>Occurrence:</bold> occurrenceDetails: <named-content xmlns:xlink="http://www.w3.org/1999/xlink" content-type="dwc:occurrenceDetails" xlink:type="simple">http://janzen.sas.upenn.edu</named-content>; catalogNumber: <named-content xmlns:xlink="http://www.w3.org/1999/xlink" content-type="dwc:catalogNumber" xlink:type="simple">07-SRNP-40315</named-content>; recordedBy: <named-content xmlns:xlink="http://www.w3.org/1999/xlink" content-type="dwc:recordedBy" xlink:type="simple">D.H. Janzen, W. Hallwachs &amp; Jose Perez</named-content>; individualCount: <named-content xmlns:xlink="http://www.w3.org/1999/xlink" content-type="dwc:individualCount" xlink:type="simple">2, siblings of holotype</named-content>; sex: <named-content xmlns:xlink="http://www.w3.org/1999/xlink" content-type="dwc:sex" xlink:type="simple">1M, 1F</named-content>; lifeStage: <named-content xmlns:xlink="http://www.w3.org/1999/xlink" content-type="dwc:lifeStage" xlink:type="simple">adult</named-content>; preparations: <named-content xmlns:xlink="http://www.w3.org/1999/xlink" content-type="dwc:preparations" xlink:type="simple">pinned</named-content>; otherCatalogNumbers: <named-content xmlns:xlink="http://www.w3.org/1999/xlink" content-type="dwc:otherCatalogNumbers" xlink:type="simple">07-SRNP-40315</named-content>; <bold>Taxon:</bold> scientificName: <named-content xmlns:xlink="http://www.w3.org/1999/xlink" content-type="dwc:scientificName" xlink:type="simple"><tp:taxon-name><tp:taxon-name-part taxon-name-part-type="genus" reg="Calolydella">Calolydella</tp:taxon-name-part> <tp:taxon-name-part taxon-name-part-type="species" reg="bifissus">bifissus</tp:taxon-name-part></tp:taxon-name></named-content>; phylum: <named-content xmlns:xlink="http://www.w3.org/1999/xlink" content-type="dwc:phylum" xlink:type="simple"><tp:taxon-name><tp:taxon-name-part taxon-name-part-type="phylum">Arthropoda</tp:taxon-name-part></tp:taxon-name></named-content>; class: <named-content xmlns:xlink="http://www.w3.org/1999/xlink" content-type="dwc:class" xlink:type="simple"><tp:taxon-name><tp:taxon-name-part taxon-name-part-type="class">Insecta</tp:taxon-name-part></tp:taxon-name></named-content>; order: <named-content xmlns:xlink="http://www.w3.org/1999/xlink" content-type="dwc:order" xlink:type="simple"><tp:taxon-name><tp:taxon-name-part taxon-name-part-type="order">Diptera</tp:taxon-name-part></tp:taxon-name></named-content>; family: <named-content xmlns:xlink="http://www.w3.org/1999/xlink" content-type="dwc:family" xlink:type="simple"><tp:taxon-name><tp:taxon-name-part taxon-name-part-type="family">Tachinidae</tp:taxon-name-part></tp:taxon-name></named-content>; genus: <named-content xmlns:xlink="http://www.w3.org/1999/xlink" content-type="dwc:genus" xlink:type="simple"><tp:taxon-name><tp:taxon-name-part taxon-name-part-type="genus">Calolydella</tp:taxon-name-part></tp:taxon-name></named-content>; specificEpithet: <named-content xmlns:xlink="http://www.w3.org/1999/xlink" content-type="dwc:specificEpithet" xlink:type="simple"><tp:taxon-name><tp:taxon-name-part taxon-name-part-type="genus" reg="Calolydella"/><tp:taxon-name-part taxon-name-part-type="species" reg="bifissus">bifissus</tp:taxon-name-part></tp:taxon-name></named-content>; scientificNameAuthorship: <named-content xmlns:xlink="http://www.w3.org/1999/xlink" content-type="dwc:scientificNameAuthorship" xlink:type="simple">Fleming &amp; Wood, 2016</named-content>; <bold>Location:</bold> continent: <named-content xmlns:xlink="http://www.w3.org/1999/xlink" content-type="dwc:continent" xlink:type="simple">Central America</named-content>; country: <named-content xmlns:xlink="http://www.w3.org/1999/xlink" content-type="dwc:country" xlink:type="simple">Costa Rica</named-content>; countryCode: <named-content xmlns:xlink="http://www.w3.org/1999/xlink" content-type="dwc:countryCode" xlink:type="simple">CR</named-content>; stateProvince: <named-content xmlns:xlink="http://www.w3.org/1999/xlink" content-type="dwc:stateProvince" xlink:type="simple">Alajuela</named-content>; county: <named-content xmlns:xlink="http://www.w3.org/1999/xlink" content-type="dwc:county" xlink:type="simple">Sector Rincon Rain Forest</named-content>; locality: <named-content xmlns:xlink="http://www.w3.org/1999/xlink" content-type="dwc:locality" xlink:type="simple">Area de Conservacion Guanacaste</named-content>; verbatimLocality: <named-content xmlns:xlink="http://www.w3.org/1999/xlink" content-type="dwc:verbatimLocality" xlink:type="simple">Rio Francia Arriba</named-content>; verbatimElevation: <named-content xmlns:xlink="http://www.w3.org/1999/xlink" content-type="dwc:verbatimElevation" xlink:type="simple">400</named-content>; verbatimLatitude: <named-content xmlns:xlink="http://www.w3.org/1999/xlink" content-type="dwc:verbatimLatitude" xlink:type="simple">10.8967</named-content>; verbatimLongitude: <named-content xmlns:xlink="http://www.w3.org/1999/xlink" content-type="dwc:verbatimLongitude" xlink:type="simple">-85.29</named-content>; verbatimCoordinateSystem: <named-content xmlns:xlink="http://www.w3.org/1999/xlink" content-type="dwc:verbatimCoordinateSystem" xlink:type="simple">Decimal</named-content>; <bold>Identification:</bold> identifiedBy: <named-content xmlns:xlink="http://www.w3.org/1999/xlink" content-type="dwc:identifiedBy" xlink:type="simple">AJ Fleming</named-content>; dateIdentified: <named-content xmlns:xlink="http://www.w3.org/1999/xlink" content-type="dwc:dateIdentified" xlink:type="simple">2016</named-content>; <bold>Event:</bold> samplingProtocol: <named-content xmlns:xlink="http://www.w3.org/1999/xlink" content-type="dwc:samplingProtocol" xlink:type="simple">Reared from the larva of the <tp:taxon-name><tp:taxon-name-part taxon-name-part-type="family">nymphalidae</tp:taxon-name-part></tp:taxon-name> butterfly, <tp:taxon-name><tp:taxon-name-part taxon-name-part-type="genus" reg="Dircenna">Dircenna</tp:taxon-name-part></tp:taxon-name> klugii</named-content>; verbatimEventDate: <named-content xmlns:xlink="http://www.w3.org/1999/xlink" content-type="dwc:verbatimEventDate" xlink:type="simple">20-Feb-2007</named-content>; <bold>Record Level:</bold> language: <named-content xmlns:xlink="http://www.w3.org/1999/xlink" content-type="dwc:language" xlink:type="simple">en</named-content>; institutionCode: <named-content xmlns:xlink="http://www.w3.org/1999/xlink" content-type="dwc:institutionCode" xlink:type="simple">CNC</named-content>; collectionCode: <named-content xmlns:xlink="http://www.w3.org/1999/xlink" content-type="dwc:collectionCode" xlink:type="simple">Insects</named-content>; basisOfRecord: <named-content xmlns:xlink="http://www.w3.org/1999/xlink" content-type="dwc:basisOfRecord" xlink:type="simple">Pinned Specimens</named-content></p></list-item></list></tp:treatment-sec><tp:treatment-sec sec-type="Description"><title>Description</title><p><bold>Male</bold> (Fig. <xref ref-type="fig" rid="F3290717">7</xref><xref ref-type="fig" rid="F3290722">a</xref>, <xref ref-type="fig" rid="F3290723">b</xref>, <xref ref-type="fig" rid="F3290724">c</xref>). Length: 5–6mm. <bold>Head</bold> (Fig. <xref ref-type="fig" rid="F3290717">7</xref><xref ref-type="fig" rid="F3290723">b</xref>): frontal setae extending to base of postpedicel; frontal vitta tapering apically; fronto-orbital plate gold throughout, with a single row of fine setulae outside of frontal setae; parafacial at least 50% silver pollinose. <bold>Thorax</bold> (Fig. <xref ref-type="fig" rid="F3290717">7</xref><xref ref-type="fig" rid="F3290722">a</xref>, <xref ref-type="fig" rid="F3290724">c</xref>): gold on dorsal surface, silver laterally (&gt;50% coverage); vittae fused into two prominent dark stripes; postpronotum with two setae (inner basal seta absent); 1:3 acrostichal setae; 2:2 dorsocentral setae; 1:3 intra-alar setae; 1:3 supra-alar setae; three katepisternal setae; anatergite with three or more hair-like setae, often in a small tuft; scutellar discal setae situated slightly closer together than subapical scutellar setae. Wing vein R<sub>4+5</sub> with at most 2–3 setulae dorsally at base, not extending to crossvein R-M. <bold>Abdomen</bold> (Fig. <xref ref-type="fig" rid="F3290717">7</xref><xref ref-type="fig" rid="F3290722">a</xref>): ground color dark brown-orange with uninterrupted transverse marginal pollinose bands; pollinosity gold dorsally, silver ventrally, with an orange spot lateroventrally at base of ST1+2; T3 with one pair of median marginal setae and one pair of discal setae; T4 with one pair of discal setae. <bold>Terminalia</bold> (Fig. <xref ref-type="fig" rid="F3347976">8</xref>): sternite 5 (Fig. <xref ref-type="fig" rid="F3347976">8</xref><xref ref-type="fig" rid="F3347983">c</xref>) with a wide U-shaped median cleft, 0.46X the length of the sternite from lobe to apex; each lobe with a smaller protrusion along upper margin of median cleft; inner margin covered by light pollinosity, appearing slightly darker than surrounding cuticle; lobe of sternite entirely covered with short setae, of varying lengths. Cerci with a fused base and cleft apex, slightly pinched at center (Fig. <xref ref-type="fig" rid="F3347976">8</xref><xref ref-type="fig" rid="F3347982">b</xref>); cercus, in lateral view, broad and with a slight downward bend. Surstylus digitiform and straight (Fig. <xref ref-type="fig" rid="F3347976">8</xref><xref ref-type="fig" rid="F3347981">a</xref>), appearing subequal to length of cercus when viewed laterally; surstylus with short setae along entire length; tip of surstylus appearing curved inwards when viewed dorsally.</p><p><bold>Female</bold> (Fig. <xref ref-type="fig" rid="F3290717">7</xref><xref ref-type="fig" rid="F3290725">d</xref>, <xref ref-type="fig" rid="F3290726">e</xref>, <xref ref-type="fig" rid="F3290727">f</xref>). Length: 5mm. As male, except for the following characters: fronto-orbital plate 3X as wide as in male; frontal vitta not tapered, apically 1.2X as wide as in male; two katepisternal setae.</p></tp:treatment-sec><tp:treatment-sec sec-type="Diagnosis"><title>Diagnosis</title><p><italic><tp:taxon-name><tp:taxon-name-part taxon-name-part-type="genus" reg="Calolydella">Calolydella</tp:taxon-name-part> <tp:taxon-name-part taxon-name-part-type="species" reg="bifissus">bifissus</tp:taxon-name-part></tp:taxon-name></italic> can be distinguished from all other species of <italic><tp:taxon-name><tp:taxon-name-part taxon-name-part-type="genus" reg="Calolydella">Calolydella</tp:taxon-name-part></tp:taxon-name></italic> by the following combination of characters: two bold thoracic vittae, abdominal pollinosity concolorous on both dorsal and ventral surfaces, anatergite with a small tuft of hair-like setae, and abdominal ground color dark brown-orange.</p></tp:treatment-sec><tp:treatment-sec sec-type="Etymology"><title>Etymology</title><p>The specific epithet is derived from the Latin adjective "<italic><tp:taxon-name><tp:taxon-name-part taxon-name-part-type="genus" reg="Calolydella"/><tp:taxon-name-part taxon-name-part-type="species" reg="bifissus">bifissus</tp:taxon-name-part></tp:taxon-name></italic>", meaning cleft or cloven, in reference to cleft nature of the cerci, which are fused basally, a character state unique to this species.</p></tp:treatment-sec><tp:treatment-sec sec-type="Distribution"><title>Distribution</title><p>Costa Rica, ACG, Alajuela and Guanacaste provinces, 400–1150m.</p></tp:treatment-sec><tp:treatment-sec sec-type="Ecology"><title>Ecology</title><p><italic><tp:taxon-name><tp:taxon-name-part taxon-name-part-type="genus" reg="Calolydella">Calolydella</tp:taxon-name-part> <tp:taxon-name-part taxon-name-part-type="species" reg="bifissus">bifissus</tp:taxon-name-part></tp:taxon-name></italic> has been reared twice, from two separate hosts, <italic><tp:taxon-name><tp:taxon-name-part taxon-name-part-type="genus" reg="Dircenna">Dircenna</tp:taxon-name-part> <tp:taxon-name-part taxon-name-part-type="species" reg="kluggii">kluggii</tp:taxon-name-part></tp:taxon-name></italic> (Geyer, 1837) (<tp:taxon-name><tp:taxon-name-part taxon-name-part-type="order">Lepidoptera</tp:taxon-name-part></tp:taxon-name>: <tp:taxon-name><tp:taxon-name-part taxon-name-part-type="family">Nymphalidae</tp:taxon-name-part></tp:taxon-name>) and <italic><tp:taxon-name><tp:taxon-name-part taxon-name-part-type="genus" reg="Phyllodonta">Phyllodonta</tp:taxon-name-part> <tp:taxon-name-part taxon-name-part-type="species" reg="latrata">latrata</tp:taxon-name-part></tp:taxon-name></italic> (Guenée, 1857) (<tp:taxon-name><tp:taxon-name-part taxon-name-part-type="order">Lepidoptera</tp:taxon-name-part></tp:taxon-name>: <tp:taxon-name><tp:taxon-name-part taxon-name-part-type="family">Geometridae</tp:taxon-name-part></tp:taxon-name>), in rain forest and cloud forest ecosystems.</p></tp:treatment-sec><tp:treatment-sec><!--Section generated to contain objects referenced in tp:taxon-treatment.--><fig-group id="F3290717" position="float" orientation="portrait"><caption><p>General morphology of <italic><tp:taxon-name><tp:taxon-name-part taxon-name-part-type="genus" reg="Calolydella">Calolydella</tp:taxon-name-part> <tp:taxon-name-part taxon-name-part-type="species" reg="bifissus">bifissus</tp:taxon-name-part></tp:taxon-name></italic> <bold>sp. n.</bold>; <bold>a–c</bold>: male holotype, voucher n. DHJPAR0017132; <bold>d–f</bold>: female paratype, voucher n. 07-SRNP-40315.</p></caption><fig id="F3290722" position="float" orientation="portrait"><object-id xmlns:xlink="http://www.w3.org/1999/xlink" xlink:type="simple">10.3897/BDJ.6.e11223.figure7a</object-id><label>Figure 7a.</label><caption><p>habitus in dorsal view</p></caption><graphic xmlns:xlink="http://www.w3.org/1999/xlink" xlink:href="bdj-06-e11223-g007_a.jpg" xlink:type="simple" position="float" orientation="portrait" id="oo_90666.jpg"/></fig><fig id="F3290723" position="float" orientation="portrait"><object-id xmlns:xlink="http://www.w3.org/1999/xlink" xlink:type="simple">10.3897/BDJ.6.e11223.figure7b</object-id><label>Figure 7b.</label><caption><p>head in frontal view</p></caption><graphic xmlns:xlink="http://www.w3.org/1999/xlink" xlink:href="bdj-06-e11223-g007_b.jpg" xlink:type="simple" position="float" orientation="portrait" id="oo_90665.jpg"/></fig><fig id="F3290724" position="float" orientation="portrait"><object-id xmlns:xlink="http://www.w3.org/1999/xlink" xlink:type="simple">10.3897/BDJ.6.e11223.figure7c</object-id><label>Figure 7c.</label><caption><p>habitus in lateral view</p></caption><graphic xmlns:xlink="http://www.w3.org/1999/xlink" xlink:href="bdj-06-e11223-g007_c.jpg" xlink:type="simple" position="float" orientation="portrait" id="oo_90669.jpg"/></fig><fig id="F3290725" position="float" orientation="portrait"><object-id xmlns:xlink="http://www.w3.org/1999/xlink" xlink:type="simple">10.3897/BDJ.6.e11223.figure7d</object-id><label>Figure 7d.</label><caption><p>habitus in dorsal view</p></caption><graphic xmlns:xlink="http://www.w3.org/1999/xlink" xlink:href="bdj-06-e11223-g007_d.jpg" xlink:type="simple" position="float" orientation="portrait" id="oo_90667.jpg"/></fig><fig id="F3290726" position="float" orientation="portrait"><object-id xmlns:xlink="http://www.w3.org/1999/xlink" xlink:type="simple">10.3897/BDJ.6.e11223.figure7e</object-id><label>Figure 7e.</label><caption><p>head in frontal view</p></caption><graphic xmlns:xlink="http://www.w3.org/1999/xlink" xlink:href="bdj-06-e11223-g007_e.jpg" xlink:type="simple" position="float" orientation="portrait" id="oo_90668.jpg"/></fig><fig id="F3290727" position="float" orientation="portrait"><object-id xmlns:xlink="http://www.w3.org/1999/xlink" xlink:type="simple">10.3897/BDJ.6.e11223.figure7f</object-id><label>Figure 7f.</label><caption><p>habitus in lateral view</p></caption><graphic xmlns:xlink="http://www.w3.org/1999/xlink" xlink:href="bdj-06-e11223-g007_f.jpg" xlink:type="simple" position="float" orientation="portrait" id="oo_90670.jpg"/></fig></fig-group><fig id="F3290722" position="float" orientation="portrait"><object-id xmlns:xlink="http://www.w3.org/1999/xlink" xlink:type="simple">10.3897/BDJ.6.e11223.figure7a</object-id><label>Figure 7a.</label><caption><p>habitus in dorsal view</p></caption><graphic xmlns:xlink="http://www.w3.org/1999/xlink" xlink:href="bdj-06-e11223-g007_a.jpg" xlink:type="simple" position="float" orientation="portrait" id="oo_90666.jpg"/></fig><fig id="F3290723" position="float" orientation="portrait"><object-id xmlns:xlink="http://www.w3.org/1999/xlink" xlink:type="simple">10.3897/BDJ.6.e11223.figure7b</object-id><label>Figure 7b.</label><caption><p>head in frontal view</p></caption><graphic xmlns:xlink="http://www.w3.org/1999/xlink" xlink:href="bdj-06-e11223-g007_b.jpg" xlink:type="simple" position="float" orientation="portrait" id="oo_90665.jpg"/></fig><fig id="F3290724" position="float" orientation="portrait"><object-id xmlns:xlink="http://www.w3.org/1999/xlink" xlink:type="simple">10.3897/BDJ.6.e11223.figure7c</object-id><label>Figure 7c.</label><caption><p>habitus in lateral view</p></caption><graphic xmlns:xlink="http://www.w3.org/1999/xlink" xlink:href="bdj-06-e11223-g007_c.jpg" xlink:type="simple" position="float" orientation="portrait" id="oo_90669.jpg"/></fig><fig-group id="F3347976" position="float" orientation="portrait"><caption><p>Male terminalia of <italic><tp:taxon-name><tp:taxon-name-part taxon-name-part-type="genus" reg="Calolydella">Calolydella</tp:taxon-name-part> <tp:taxon-name-part taxon-name-part-type="species" reg="bifissus">bifissus</tp:taxon-name-part></tp:taxon-name></italic> <bold>sp. n.</bold>; <bold>a–c</bold>: paratype, voucher n. 07-SRNP-40315.</p></caption><fig id="F3347981" position="float" orientation="portrait"><object-id xmlns:xlink="http://www.w3.org/1999/xlink" xlink:type="simple">10.3897/BDJ.6.e11223.figure8a</object-id><label>Figure 8a.</label><caption><p>lateral view</p></caption><graphic xmlns:xlink="http://www.w3.org/1999/xlink" xlink:href="bdj-06-e11223-g008_a.jpg" xlink:type="simple" position="float" orientation="portrait" id="oo_117735.jpg"/></fig><fig id="F3347982" position="float" orientation="portrait"><object-id xmlns:xlink="http://www.w3.org/1999/xlink" xlink:type="simple">10.3897/BDJ.6.e11223.figure8b</object-id><label>Figure 8b.</label><caption><p>dorsal view</p></caption><graphic xmlns:xlink="http://www.w3.org/1999/xlink" xlink:href="bdj-06-e11223-g008_b.jpg" xlink:type="simple" position="float" orientation="portrait" id="oo_96579.jpg"/></fig><fig id="F3347983" position="float" orientation="portrait"><object-id xmlns:xlink="http://www.w3.org/1999/xlink" xlink:type="simple">10.3897/BDJ.6.e11223.figure8c</object-id><label>Figure 8c.</label><caption><p>sternite 5 in ventral view</p></caption><graphic xmlns:xlink="http://www.w3.org/1999/xlink" xlink:href="bdj-06-e11223-g008_c.jpg" xlink:type="simple" position="float" orientation="portrait" id="oo_96580.jpg"/></fig></fig-group><fig id="F3347983" position="float" orientation="portrait"><object-id xmlns:xlink="http://www.w3.org/1999/xlink" xlink:type="simple">10.3897/BDJ.6.e11223.figure8c</object-id><label>Figure 8c.</label><caption><p>sternite 5 in ventral view</p></caption><graphic xmlns:xlink="http://www.w3.org/1999/xlink" xlink:href="bdj-06-e11223-g008_c.jpg" xlink:type="simple" position="float" orientation="portrait" id="oo_96580.jpg"/></fig><fig id="F3347982" position="float" orientation="portrait"><object-id xmlns:xlink="http://www.w3.org/1999/xlink" xlink:type="simple">10.3897/BDJ.6.e11223.figure8b</object-id><label>Figure 8b.</label><caption><p>dorsal view</p></caption><graphic xmlns:xlink="http://www.w3.org/1999/xlink" xlink:href="bdj-06-e11223-g008_b.jpg" xlink:type="simple" position="float" orientation="portrait" id="oo_96579.jpg"/></fig><fig id="F3347981" position="float" orientation="portrait"><object-id xmlns:xlink="http://www.w3.org/1999/xlink" xlink:type="simple">10.3897/BDJ.6.e11223.figure8a</object-id><label>Figure 8a.</label><caption><p>lateral view</p></caption><graphic xmlns:xlink="http://www.w3.org/1999/xlink" xlink:href="bdj-06-e11223-g008_a.jpg" xlink:type="simple" position="float" orientation="portrait" id="oo_117735.jpg"/></fig><fig id="F3290725" position="float" orientation="portrait"><object-id xmlns:xlink="http://www.w3.org/1999/xlink" xlink:type="simple">10.3897/BDJ.6.e11223.figure7d</object-id><label>Figure 7d.</label><caption><p>habitus in dorsal view</p></caption><graphic xmlns:xlink="http://www.w3.org/1999/xlink" xlink:href="bdj-06-e11223-g007_d.jpg" xlink:type="simple" position="float" orientation="portrait" id="oo_90667.jpg"/></fig><fig id="F3290726" position="float" orientation="portrait"><object-id xmlns:xlink="http://www.w3.org/1999/xlink" xlink:type="simple">10.3897/BDJ.6.e11223.figure7e</object-id><label>Figure 7e.</label><caption><p>head in frontal view</p></caption><graphic xmlns:xlink="http://www.w3.org/1999/xlink" xlink:href="bdj-06-e11223-g007_e.jpg" xlink:type="simple" position="float" orientation="portrait" id="oo_90668.jpg"/></fig><fig id="F3290727" position="float" orientation="portrait"><object-id xmlns:xlink="http://www.w3.org/1999/xlink" xlink:type="simple">10.3897/BDJ.6.e11223.figure7f</object-id><label>Figure 7f.</label><caption><p>habitus in lateral view</p></caption><graphic xmlns:xlink="http://www.w3.org/1999/xlink" xlink:href="bdj-06-e11223-g007_f.jpg" xlink:type="simple" position="float" orientation="portrait" id="oo_90670.jpg"/></fig></tp:treatment-sec></tp:taxon-treatment>
