# Supplementary material for: Revision of the Mesoamerican species of Calolydella Townsend (Diptera: Tachinidae) and description of twenty-three new species reared from caterpillars in Area de Conservación Guanacaste, northwestern Costa Rica
Source: Biodivers Data J. 2018 Feb 2;(6):e11223. doi: 10.3897/BDJ.6.e11223 (PMC5904339; doi:10.3897/BDJ.6.e11223)
Supplement: XML Treatment for Calolydella susanaroibasae [file BDJ.6.e11223-treatment20.xml]

<!DOCTYPE tp:taxon-treatment
  PUBLIC "-//TaxonX//DTD Taxonomic Treatment Publishing DTD v0 20100105//EN" "tax-treatment-NSO.dtd">
<tp:taxon-treatment xmlns:tp="http://www.plazi.org/taxpub"><tp:treatment-meta><mixed-citation publication-type="journal"><person-group><name><surname>Fleming</surname><given-names>AJ</given-names></name><name><surname>Wood</surname><given-names>D. Monty</given-names></name><name><surname>Smith</surname><given-names>M. Alex</given-names></name><name><surname>Hallwachs</surname><given-names>Winnie</given-names></name><name><surname>Janzen</surname><given-names>Daniel H</given-names></name></person-group><article-title>Revision of the Mesoamerican species of <italic><tp:taxon-name><tp:taxon-name-part taxon-name-part-type="genus" reg="Calolydella">Calolydella</tp:taxon-name-part></tp:taxon-name></italic> Townsend (<tp:taxon-name><tp:taxon-name-part taxon-name-part-type="order">Diptera</tp:taxon-name-part></tp:taxon-name>: <tp:taxon-name><tp:taxon-name-part taxon-name-part-type="family">Tachinidae</tp:taxon-name-part></tp:taxon-name>) and description of twenty-three new species reared from caterpillars in Area de Conservación Guanacaste, northwestern Costa Rica</article-title><source>Biodivers Data J</source><day>02</day><month>2</month><year>2018</year><volume>2018</volume><issue>6</issue><pub-id pub-id-type="doi">10.3897/BDJ.6.e11223</pub-id></mixed-citation></tp:treatment-meta><tp:nomenclature><tp:taxon-name><tp:taxon-name-part taxon-name-part-type="genus">Calolydella</tp:taxon-name-part> <tp:taxon-name-part taxon-name-part-type="species">susanaroibasae</tp:taxon-name-part><object-id xmlns:xlink="http://www.w3.org/1999/xlink" content-type="zoobank" xlink:type="simple" object-id-type="ZooBank">urn:lsid:zoobank.org:act:A67E6DB2-D3C1-47BB-B098-B7373D8BEBC4</object-id></tp:taxon-name><tp:taxon-authority>Fleming &amp; Wood</tp:taxon-authority><tp:taxon-status xmlns:xlink="http://www.w3.org/1999/xlink" xlink:type="simple">sp. n.</tp:taxon-status></tp:nomenclature><tp:treatment-sec sec-type="materials"><title>Materials</title><list list-type="alpha-lower" list-content="occurrences"><list-item><p><bold>Type status:</bold> <named-content xmlns:xlink="http://www.w3.org/1999/xlink" content-type="dwc:typeStatus" xlink:type="simple">Holotype</named-content>. <bold>Occurrence:</bold> occurrenceDetails: <named-content xmlns:xlink="http://www.w3.org/1999/xlink" content-type="dwc:occurrenceDetails" xlink:type="simple">http://janzen.sas.upenn.edu</named-content>; catalogNumber: <named-content xmlns:xlink="http://www.w3.org/1999/xlink" content-type="dwc:catalogNumber" xlink:type="simple">DHJPAR0057699</named-content>; recordedBy: <named-content xmlns:xlink="http://www.w3.org/1999/xlink" content-type="dwc:recordedBy" xlink:type="simple">D.H. Janzen, W. Hallwachs &amp; Carolina Cano</named-content>; individualID: <named-content xmlns:xlink="http://www.w3.org/1999/xlink" content-type="dwc:individualID" xlink:type="simple">DHJPAR0057699</named-content>; individualCount: <named-content xmlns:xlink="http://www.w3.org/1999/xlink" content-type="dwc:individualCount" xlink:type="simple">1</named-content>; sex: <named-content xmlns:xlink="http://www.w3.org/1999/xlink" content-type="dwc:sex" xlink:type="simple">M</named-content>; lifeStage: <named-content xmlns:xlink="http://www.w3.org/1999/xlink" content-type="dwc:lifeStage" xlink:type="simple">adult</named-content>; preparations: <named-content xmlns:xlink="http://www.w3.org/1999/xlink" content-type="dwc:preparations" xlink:type="simple">pinned</named-content>; otherCatalogNumbers: <named-content xmlns:xlink="http://www.w3.org/1999/xlink" content-type="dwc:otherCatalogNumbers" xlink:type="simple">15-SRNP-1269, BOLD:ACW6315, ASTAX072-15</named-content>; <bold>Taxon:</bold> scientificName: <named-content xmlns:xlink="http://www.w3.org/1999/xlink" content-type="dwc:scientificName" xlink:type="simple"><tp:taxon-name><tp:taxon-name-part taxon-name-part-type="genus" reg="Calolydella">Calolydella</tp:taxon-name-part> <tp:taxon-name-part taxon-name-part-type="species" reg="susanaroibasae">susanaroibasae</tp:taxon-name-part></tp:taxon-name></named-content>; phylum: <named-content xmlns:xlink="http://www.w3.org/1999/xlink" content-type="dwc:phylum" xlink:type="simple"><tp:taxon-name><tp:taxon-name-part taxon-name-part-type="phylum">Arthropoda</tp:taxon-name-part></tp:taxon-name></named-content>; class: <named-content xmlns:xlink="http://www.w3.org/1999/xlink" content-type="dwc:class" xlink:type="simple"><tp:taxon-name><tp:taxon-name-part taxon-name-part-type="class">Insecta</tp:taxon-name-part></tp:taxon-name></named-content>; order: <named-content xmlns:xlink="http://www.w3.org/1999/xlink" content-type="dwc:order" xlink:type="simple"><tp:taxon-name><tp:taxon-name-part taxon-name-part-type="order">Diptera</tp:taxon-name-part></tp:taxon-name></named-content>; family: <named-content xmlns:xlink="http://www.w3.org/1999/xlink" content-type="dwc:family" xlink:type="simple"><tp:taxon-name><tp:taxon-name-part taxon-name-part-type="family">Tachinidae</tp:taxon-name-part></tp:taxon-name></named-content>; genus: <named-content xmlns:xlink="http://www.w3.org/1999/xlink" content-type="dwc:genus" xlink:type="simple"><tp:taxon-name><tp:taxon-name-part taxon-name-part-type="genus">Calolydella</tp:taxon-name-part></tp:taxon-name></named-content>; specificEpithet: <named-content xmlns:xlink="http://www.w3.org/1999/xlink" content-type="dwc:specificEpithet" xlink:type="simple"><tp:taxon-name><tp:taxon-name-part taxon-name-part-type="genus" reg="Calolydella"/><tp:taxon-name-part taxon-name-part-type="species" reg="susanaroibasae">susanaroibasae</tp:taxon-name-part></tp:taxon-name></named-content>; scientificNameAuthorship: <named-content xmlns:xlink="http://www.w3.org/1999/xlink" content-type="dwc:scientificNameAuthorship" xlink:type="simple">Fleming &amp; Wood, 2016</named-content>; <bold>Location:</bold> continent: <named-content xmlns:xlink="http://www.w3.org/1999/xlink" content-type="dwc:continent" xlink:type="simple">Central America</named-content>; country: <named-content xmlns:xlink="http://www.w3.org/1999/xlink" content-type="dwc:country" xlink:type="simple">Costa Rica</named-content>; countryCode: <named-content xmlns:xlink="http://www.w3.org/1999/xlink" content-type="dwc:countryCode" xlink:type="simple">CR</named-content>; stateProvince: <named-content xmlns:xlink="http://www.w3.org/1999/xlink" content-type="dwc:stateProvince" xlink:type="simple">Alajuela</named-content>; county: <named-content xmlns:xlink="http://www.w3.org/1999/xlink" content-type="dwc:county" xlink:type="simple">Sector San Cristobal</named-content>; locality: <named-content xmlns:xlink="http://www.w3.org/1999/xlink" content-type="dwc:locality" xlink:type="simple">Area de Conservacion Guanacaste</named-content>; verbatimLocality: <named-content xmlns:xlink="http://www.w3.org/1999/xlink" content-type="dwc:verbatimLocality" xlink:type="simple">Rio Blanco Abajo</named-content>; verbatimElevation: <named-content xmlns:xlink="http://www.w3.org/1999/xlink" content-type="dwc:verbatimElevation" xlink:type="simple">500</named-content>; verbatimLatitude: <named-content xmlns:xlink="http://www.w3.org/1999/xlink" content-type="dwc:verbatimLatitude" xlink:type="simple">10.9004</named-content>; verbatimLongitude: <named-content xmlns:xlink="http://www.w3.org/1999/xlink" content-type="dwc:verbatimLongitude" xlink:type="simple">-85.3725</named-content>; verbatimCoordinateSystem: <named-content xmlns:xlink="http://www.w3.org/1999/xlink" content-type="dwc:verbatimCoordinateSystem" xlink:type="simple">Decimal</named-content>; <bold>Identification:</bold> identifiedBy: <named-content xmlns:xlink="http://www.w3.org/1999/xlink" content-type="dwc:identifiedBy" xlink:type="simple">AJ Fleming</named-content>; dateIdentified: <named-content xmlns:xlink="http://www.w3.org/1999/xlink" content-type="dwc:dateIdentified" xlink:type="simple">2016</named-content>; <bold>Event:</bold> samplingProtocol: <named-content xmlns:xlink="http://www.w3.org/1999/xlink" content-type="dwc:samplingProtocol" xlink:type="simple">Reared from the larva of the erebid moth, <tp:taxon-name><tp:taxon-name-part taxon-name-part-type="genus" reg="Isanthrene">Isanthrene</tp:taxon-name-part> <tp:taxon-name-part taxon-name-part-type="species" reg="echemon">echemon</tp:taxon-name-part></tp:taxon-name></named-content>; verbatimEventDate: <named-content xmlns:xlink="http://www.w3.org/1999/xlink" content-type="dwc:verbatimEventDate" xlink:type="simple">20-May-2015</named-content>; <bold>Record Level:</bold> language: <named-content xmlns:xlink="http://www.w3.org/1999/xlink" content-type="dwc:language" xlink:type="simple">en</named-content>; institutionCode: <named-content xmlns:xlink="http://www.w3.org/1999/xlink" content-type="dwc:institutionCode" xlink:type="simple">CNC</named-content>; collectionCode: <named-content xmlns:xlink="http://www.w3.org/1999/xlink" content-type="dwc:collectionCode" xlink:type="simple">Insects</named-content>; basisOfRecord: <named-content xmlns:xlink="http://www.w3.org/1999/xlink" content-type="dwc:basisOfRecord" xlink:type="simple">Pinned Specimen</named-content></p></list-item><list-item><p><bold>Type status:</bold> <named-content xmlns:xlink="http://www.w3.org/1999/xlink" content-type="dwc:typeStatus" xlink:type="simple">Paratype</named-content>. <bold>Occurrence:</bold> occurrenceDetails: <named-content xmlns:xlink="http://www.w3.org/1999/xlink" content-type="dwc:occurrenceDetails" xlink:type="simple">http://janzen.sas.upenn.edu</named-content>; catalogNumber: <named-content xmlns:xlink="http://www.w3.org/1999/xlink" content-type="dwc:catalogNumber" xlink:type="simple">15-SRNP-1269</named-content>; recordedBy: <named-content xmlns:xlink="http://www.w3.org/1999/xlink" content-type="dwc:recordedBy" xlink:type="simple">D.H. Janzen, W. Hallwachs &amp; Carolina Cano</named-content>; individualID: <named-content xmlns:xlink="http://www.w3.org/1999/xlink" content-type="dwc:individualID" xlink:type="simple">15-SRNP-1269</named-content>; individualCount: <named-content xmlns:xlink="http://www.w3.org/1999/xlink" content-type="dwc:individualCount" xlink:type="simple">2</named-content>; sex: <named-content xmlns:xlink="http://www.w3.org/1999/xlink" content-type="dwc:sex" xlink:type="simple">2F, siblings to holotype</named-content>; lifeStage: <named-content xmlns:xlink="http://www.w3.org/1999/xlink" content-type="dwc:lifeStage" xlink:type="simple">adult</named-content>; preparations: <named-content xmlns:xlink="http://www.w3.org/1999/xlink" content-type="dwc:preparations" xlink:type="simple">pinned</named-content>; otherCatalogNumbers: <named-content xmlns:xlink="http://www.w3.org/1999/xlink" content-type="dwc:otherCatalogNumbers" xlink:type="simple">15-SRNP-1269</named-content>; <bold>Taxon:</bold> scientificName: <named-content xmlns:xlink="http://www.w3.org/1999/xlink" content-type="dwc:scientificName" xlink:type="simple"><tp:taxon-name><tp:taxon-name-part taxon-name-part-type="genus" reg="Calolydella">Calolydella</tp:taxon-name-part> <tp:taxon-name-part taxon-name-part-type="species" reg="susanaroibasae">susanaroibasae</tp:taxon-name-part></tp:taxon-name></named-content>; phylum: <named-content xmlns:xlink="http://www.w3.org/1999/xlink" content-type="dwc:phylum" xlink:type="simple"><tp:taxon-name><tp:taxon-name-part taxon-name-part-type="phylum">Arthropoda</tp:taxon-name-part></tp:taxon-name></named-content>; class: <named-content xmlns:xlink="http://www.w3.org/1999/xlink" content-type="dwc:class" xlink:type="simple"><tp:taxon-name><tp:taxon-name-part taxon-name-part-type="class">Insecta</tp:taxon-name-part></tp:taxon-name></named-content>; order: <named-content xmlns:xlink="http://www.w3.org/1999/xlink" content-type="dwc:order" xlink:type="simple"><tp:taxon-name><tp:taxon-name-part taxon-name-part-type="order">Diptera</tp:taxon-name-part></tp:taxon-name></named-content>; family: <named-content xmlns:xlink="http://www.w3.org/1999/xlink" content-type="dwc:family" xlink:type="simple"><tp:taxon-name><tp:taxon-name-part taxon-name-part-type="family">Tachinidae</tp:taxon-name-part></tp:taxon-name></named-content>; genus: <named-content xmlns:xlink="http://www.w3.org/1999/xlink" content-type="dwc:genus" xlink:type="simple"><tp:taxon-name><tp:taxon-name-part taxon-name-part-type="genus">Calolydella</tp:taxon-name-part></tp:taxon-name></named-content>; specificEpithet: <named-content xmlns:xlink="http://www.w3.org/1999/xlink" content-type="dwc:specificEpithet" xlink:type="simple"><tp:taxon-name><tp:taxon-name-part taxon-name-part-type="genus" reg="Calolydella"/><tp:taxon-name-part taxon-name-part-type="species" reg="susanaroibasae">susanaroibasae</tp:taxon-name-part></tp:taxon-name></named-content>; scientificNameAuthorship: <named-content xmlns:xlink="http://www.w3.org/1999/xlink" content-type="dwc:scientificNameAuthorship" xlink:type="simple">Fleming &amp; Wood, 2016</named-content>; <bold>Location:</bold> continent: <named-content xmlns:xlink="http://www.w3.org/1999/xlink" content-type="dwc:continent" xlink:type="simple">Central America</named-content>; country: <named-content xmlns:xlink="http://www.w3.org/1999/xlink" content-type="dwc:country" xlink:type="simple">Costa Rica</named-content>; countryCode: <named-content xmlns:xlink="http://www.w3.org/1999/xlink" content-type="dwc:countryCode" xlink:type="simple">CR</named-content>; stateProvince: <named-content xmlns:xlink="http://www.w3.org/1999/xlink" content-type="dwc:stateProvince" xlink:type="simple">Alajuela</named-content>; county: <named-content xmlns:xlink="http://www.w3.org/1999/xlink" content-type="dwc:county" xlink:type="simple">Sector San Cristobal</named-content>; locality: <named-content xmlns:xlink="http://www.w3.org/1999/xlink" content-type="dwc:locality" xlink:type="simple">Area de Conservacion Guanacaste</named-content>; verbatimLocality: <named-content xmlns:xlink="http://www.w3.org/1999/xlink" content-type="dwc:verbatimLocality" xlink:type="simple">Rio Blanco Abajo</named-content>; verbatimElevation: <named-content xmlns:xlink="http://www.w3.org/1999/xlink" content-type="dwc:verbatimElevation" xlink:type="simple">500</named-content>; verbatimLatitude: <named-content xmlns:xlink="http://www.w3.org/1999/xlink" content-type="dwc:verbatimLatitude" xlink:type="simple">10.9004</named-content>; verbatimLongitude: <named-content xmlns:xlink="http://www.w3.org/1999/xlink" content-type="dwc:verbatimLongitude" xlink:type="simple">-85.3725</named-content>; verbatimCoordinateSystem: <named-content xmlns:xlink="http://www.w3.org/1999/xlink" content-type="dwc:verbatimCoordinateSystem" xlink:type="simple">Decimal</named-content>; <bold>Identification:</bold> identifiedBy: <named-content xmlns:xlink="http://www.w3.org/1999/xlink" content-type="dwc:identifiedBy" xlink:type="simple">AJ Fleming</named-content>; dateIdentified: <named-content xmlns:xlink="http://www.w3.org/1999/xlink" content-type="dwc:dateIdentified" xlink:type="simple">2016</named-content>; <bold>Event:</bold> samplingProtocol: <named-content xmlns:xlink="http://www.w3.org/1999/xlink" content-type="dwc:samplingProtocol" xlink:type="simple">Reared from the larva of the erebid moth, <tp:taxon-name><tp:taxon-name-part taxon-name-part-type="genus" reg="Isanthrene">Isanthrene</tp:taxon-name-part> <tp:taxon-name-part taxon-name-part-type="species" reg="echemon">echemon</tp:taxon-name-part></tp:taxon-name></named-content>; verbatimEventDate: <named-content xmlns:xlink="http://www.w3.org/1999/xlink" content-type="dwc:verbatimEventDate" xlink:type="simple">20-May-2015</named-content>; <bold>Record Level:</bold> language: <named-content xmlns:xlink="http://www.w3.org/1999/xlink" content-type="dwc:language" xlink:type="simple">en</named-content>; institutionCode: <named-content xmlns:xlink="http://www.w3.org/1999/xlink" content-type="dwc:institutionCode" xlink:type="simple">CNC</named-content>; collectionCode: <named-content xmlns:xlink="http://www.w3.org/1999/xlink" content-type="dwc:collectionCode" xlink:type="simple">Insects</named-content>; basisOfRecord: <named-content xmlns:xlink="http://www.w3.org/1999/xlink" content-type="dwc:basisOfRecord" xlink:type="simple">Pinned Specimen</named-content></p></list-item></list></tp:treatment-sec><tp:treatment-sec sec-type="Description"><title>Description</title><p><bold>Male</bold> (Fig. <xref ref-type="fig" rid="F3290291">32</xref><xref ref-type="fig" rid="F3290296">a</xref>, <xref ref-type="fig" rid="F3290297">b</xref>, <xref ref-type="fig" rid="F3290298">c</xref>). Length: 9mm. <bold>Head</bold> (Fig. <xref ref-type="fig" rid="F3290291">32</xref><xref ref-type="fig" rid="F3290297">b</xref>): frontal setae extending to base of postpedicel; fronto-orbital plate gold, with a single row of fine setulae outside of frontal setae; parafacial silver along lower half. <bold>Thorax</bold> (Fig. <xref ref-type="fig" rid="F3290291">32</xref><xref ref-type="fig" rid="F3290296">a</xref>, <xref ref-type="fig" rid="F3290298">c</xref>): gold on dorsal surface, silver laterally (&gt;50% coverage); outermost two vittae twice as wide as innermost two; postpronotum with three setae; 3:3 acrostichal setae; 3:3 dorsocentral setae; 2:3 intra-alar setae; 2:3 supra-alar setae 2:3; three katepisternal setae; anatergite with three or more hair-like setae, often in a small tuft, or rarely bare; scutellar discal setae situated as wide apart as subapical scutellar setae. Wing vein R<sub>4+5</sub> with 5–7 setulae dorsally, reaching from base almost to crossvein R-M. <bold>Abdomen</bold> (Fig. <xref ref-type="fig" rid="F3290291">32</xref><xref ref-type="fig" rid="F3290296">a</xref>): ground color dark brown-orange, with transverse marginal pollinose bands; gold pollinosity dorsally, silver ventrally; base of ST1+2 black lateroventrally; T3 with one pair of median marginal setae and one pair of discal setae; T4 with 1–2 pairs of discal setae. <bold>Terminalia</bold>: not examined.</p><p><bold>Female</bold> (Fig. <xref ref-type="fig" rid="F3290291">32</xref><xref ref-type="fig" rid="F3290299">d</xref>, <xref ref-type="fig" rid="F3290300">e</xref>, <xref ref-type="fig" rid="F3290301">f</xref>) . Length: 6mm. Fronto-orbital plate 1.7X as wide as in male.</p></tp:treatment-sec><tp:treatment-sec sec-type="Diagnosis"><title>Diagnosis</title><p><italic><tp:taxon-name><tp:taxon-name-part taxon-name-part-type="genus" reg="Calolydella">Calolydella</tp:taxon-name-part> <tp:taxon-name-part taxon-name-part-type="species" reg="susanaroibasae">susanaroibasae</tp:taxon-name-part></tp:taxon-name></italic> can be distinguished from all other species of <italic><tp:taxon-name><tp:taxon-name-part taxon-name-part-type="genus" reg="Calolydella">Calolydella</tp:taxon-name-part></tp:taxon-name></italic> by the following combination of characters: fronto-orbital plate with a single row of fine setulae outside of frontal setae, thoracic pollinosity gold dorsally and on 50% of lateral surface, with outer two thoracic vittae twice as wide as inner two, anatergite with three or more hair-like setae arranged in a small tuft, and base of ST1+2 black lateroventrally.</p></tp:treatment-sec><tp:treatment-sec sec-type="Etymology"><title>Etymology</title><p>The specific epithet is in honor of Susana Roibas of Lexington, Kentucky, in recognition of her company "Sante-Traps" (<ext-link xmlns:xlink="http://www.w3.org/1999/xlink" ext-link-type="uri" xlink:href="http://www.santetraps.com" xlink:type="simple">http://www.santetraps.com</ext-link>), which has long supplied the world with Malaise traps and other kinds of insect traps, many of which have been used to collect ACG <tp:taxon-name><tp:taxon-name-part taxon-name-part-type="family">Tachinidae</tp:taxon-name-part></tp:taxon-name> and other insects.</p></tp:treatment-sec><tp:treatment-sec sec-type="Distribution"><title>Distribution</title><p>Costa Rica, ACG, Alajuela Province, Rio Blanco Abajo, 500m.</p></tp:treatment-sec><tp:treatment-sec sec-type="Ecology"><title>Ecology</title><p><italic><tp:taxon-name><tp:taxon-name-part taxon-name-part-type="genus" reg="Calolydella">Calolydella</tp:taxon-name-part> <tp:taxon-name-part taxon-name-part-type="species" reg="susanaroibasae">susanaroibasae</tp:taxon-name-part></tp:taxon-name></italic> has been reared once from <italic><tp:taxon-name><tp:taxon-name-part taxon-name-part-type="genus" reg="Isanthrene">Isanthrene</tp:taxon-name-part> <tp:taxon-name-part taxon-name-part-type="species" reg="echemon">echemon</tp:taxon-name-part></tp:taxon-name></italic> Druce, 1884 (<tp:taxon-name><tp:taxon-name-part taxon-name-part-type="order">Lepidoptera</tp:taxon-name-part></tp:taxon-name>: <tp:taxon-name><tp:taxon-name-part taxon-name-part-type="family">Erebidae</tp:taxon-name-part></tp:taxon-name>: <tp:taxon-name><tp:taxon-name-part taxon-name-part-type="subfamily">Arctiinae</tp:taxon-name-part></tp:taxon-name>), in rain forest.</p></tp:treatment-sec><tp:treatment-sec><!--Section generated to contain objects referenced in tp:taxon-treatment.--><fig-group id="F3290291" position="float" orientation="portrait"><caption><p>General morphology of <italic><tp:taxon-name><tp:taxon-name-part taxon-name-part-type="genus" reg="Calolydella">Calolydella</tp:taxon-name-part> <tp:taxon-name-part taxon-name-part-type="species" reg="susanaroibasae">susanaroibasae</tp:taxon-name-part></tp:taxon-name></italic> <bold>sp. n.</bold>; <bold>a–c</bold>: male holotype, voucher n. DHJPAR0057699; <bold>d–f</bold>: female paratype, voucher n. 15-SRNP-1269.</p></caption><fig id="F3290296" position="float" orientation="portrait"><object-id xmlns:xlink="http://www.w3.org/1999/xlink" xlink:type="simple">10.3897/BDJ.6.e11223.figure32a</object-id><label>Figure 32a.</label><caption><p>habitus in dorsal view</p></caption><graphic xmlns:xlink="http://www.w3.org/1999/xlink" xlink:href="bdj-06-e11223-g032_a.jpg" xlink:type="simple" position="float" orientation="portrait" id="oo_90533.jpg"/></fig><fig id="F3290297" position="float" orientation="portrait"><object-id xmlns:xlink="http://www.w3.org/1999/xlink" xlink:type="simple">10.3897/BDJ.6.e11223.figure32b</object-id><label>Figure 32b.</label><caption><p>head in frontal view</p></caption><graphic xmlns:xlink="http://www.w3.org/1999/xlink" xlink:href="bdj-06-e11223-g032_b.jpg" xlink:type="simple" position="float" orientation="portrait" id="oo_90532.jpg"/></fig><fig id="F3290298" position="float" orientation="portrait"><object-id xmlns:xlink="http://www.w3.org/1999/xlink" xlink:type="simple">10.3897/BDJ.6.e11223.figure32c</object-id><label>Figure 32c.</label><caption><p>habitus in lateral view</p></caption><graphic xmlns:xlink="http://www.w3.org/1999/xlink" xlink:href="bdj-06-e11223-g032_c.jpg" xlink:type="simple" position="float" orientation="portrait" id="oo_90535.jpg"/></fig><fig id="F3290299" position="float" orientation="portrait"><object-id xmlns:xlink="http://www.w3.org/1999/xlink" xlink:type="simple">10.3897/BDJ.6.e11223.figure32d</object-id><label>Figure 32d.</label><caption><p>habitus in dorsal view</p></caption><graphic xmlns:xlink="http://www.w3.org/1999/xlink" xlink:href="bdj-06-e11223-g032_d.jpg" xlink:type="simple" position="float" orientation="portrait" id="oo_90536.jpg"/></fig><fig id="F3290300" position="float" orientation="portrait"><object-id xmlns:xlink="http://www.w3.org/1999/xlink" xlink:type="simple">10.3897/BDJ.6.e11223.figure32e</object-id><label>Figure 32e.</label><caption><p>head in frontal view</p></caption><graphic xmlns:xlink="http://www.w3.org/1999/xlink" xlink:href="bdj-06-e11223-g032_e.jpg" xlink:type="simple" position="float" orientation="portrait" id="oo_90534.jpg"/></fig><fig id="F3290301" position="float" orientation="portrait"><object-id xmlns:xlink="http://www.w3.org/1999/xlink" xlink:type="simple">10.3897/BDJ.6.e11223.figure32f</object-id><label>Figure 32f.</label><caption><p>habitus in lateral view</p></caption><graphic xmlns:xlink="http://www.w3.org/1999/xlink" xlink:href="bdj-06-e11223-g032_f.jpg" xlink:type="simple" position="float" orientation="portrait" id="oo_90537.jpg"/></fig></fig-group><fig id="F3290296" position="float" orientation="portrait"><object-id xmlns:xlink="http://www.w3.org/1999/xlink" xlink:type="simple">10.3897/BDJ.6.e11223.figure32a</object-id><label>Figure 32a.</label><caption><p>habitus in dorsal view</p></caption><graphic xmlns:xlink="http://www.w3.org/1999/xlink" xlink:href="bdj-06-e11223-g032_a.jpg" xlink:type="simple" position="float" orientation="portrait" id="oo_90533.jpg"/></fig><fig id="F3290297" position="float" orientation="portrait"><object-id xmlns:xlink="http://www.w3.org/1999/xlink" xlink:type="simple">10.3897/BDJ.6.e11223.figure32b</object-id><label>Figure 32b.</label><caption><p>head in frontal view</p></caption><graphic xmlns:xlink="http://www.w3.org/1999/xlink" xlink:href="bdj-06-e11223-g032_b.jpg" xlink:type="simple" position="float" orientation="portrait" id="oo_90532.jpg"/></fig><fig id="F3290298" position="float" orientation="portrait"><object-id xmlns:xlink="http://www.w3.org/1999/xlink" xlink:type="simple">10.3897/BDJ.6.e11223.figure32c</object-id><label>Figure 32c.</label><caption><p>habitus in lateral view</p></caption><graphic xmlns:xlink="http://www.w3.org/1999/xlink" xlink:href="bdj-06-e11223-g032_c.jpg" xlink:type="simple" position="float" orientation="portrait" id="oo_90535.jpg"/></fig><fig id="F3290299" position="float" orientation="portrait"><object-id xmlns:xlink="http://www.w3.org/1999/xlink" xlink:type="simple">10.3897/BDJ.6.e11223.figure32d</object-id><label>Figure 32d.</label><caption><p>habitus in dorsal view</p></caption><graphic xmlns:xlink="http://www.w3.org/1999/xlink" xlink:href="bdj-06-e11223-g032_d.jpg" xlink:type="simple" position="float" orientation="portrait" id="oo_90536.jpg"/></fig><fig id="F3290300" position="float" orientation="portrait"><object-id xmlns:xlink="http://www.w3.org/1999/xlink" xlink:type="simple">10.3897/BDJ.6.e11223.figure32e</object-id><label>Figure 32e.</label><caption><p>head in frontal view</p></caption><graphic xmlns:xlink="http://www.w3.org/1999/xlink" xlink:href="bdj-06-e11223-g032_e.jpg" xlink:type="simple" position="float" orientation="portrait" id="oo_90534.jpg"/></fig><fig id="F3290301" position="float" orientation="portrait"><object-id xmlns:xlink="http://www.w3.org/1999/xlink" xlink:type="simple">10.3897/BDJ.6.e11223.figure32f</object-id><label>Figure 32f.</label><caption><p>habitus in lateral view</p></caption><graphic xmlns:xlink="http://www.w3.org/1999/xlink" xlink:href="bdj-06-e11223-g032_f.jpg" xlink:type="simple" position="float" orientation="portrait" id="oo_90537.jpg"/></fig></tp:treatment-sec></tp:taxon-treatment>
